# Supplementary material for: Activation of the heat shock response as a therapeutic strategy for tau toxicity
Source: Dis Model Mech. 2024 Oct 1;17(9):dmm050635. doi: 10.1242/dmm.050635 (PMC11463952; doi:10.1242/dmm.050635)
Supplement: Table S1. Raw data relating to Figs 1-5 and Figs S1-S4. [file dmm-17-050635-TableS1.xlsx]

## Sheet: Figure 1
Figure 1A	Thrashes per Minute
Individual #	Control RNAi	hsf-1 RNAi		MEANS	Control	hsf-1
1	20	8			48	16
2	20	10
3	36	10		ST DEV	Control	hsf-1
4	36	10			12.675	6.00337
5	38	12
6	40	14		SEM	Control	hsf-1
7	42	14			1.88947	0.894929
8	44	18
9	48	18			Control	hsf-1
10	48	18		P-VALUE		1.16466e-23
11	54	20		(t-test)		*
12	56	20
13	60	22
14	62	24
15	84	36
16	80	22
17	40	16
18	68	14
19	50	26
20	42	18
21	46	18
22	48	14
23	58	24
24	36	18
25	66	8
26	52	10
27	54	28
28	52	8
29	58	10
30	36	16
31	42	8
32	42	14
33	48	12
34	46	16
35	42	14
36	40	10
37	50	16
38	44	12
39	58	14
40	42	18
41	48	24
42	34	10
43	66	12
44	48	12
45	48	14
Figure 1B	Lifespan
RNAi Condition	Time (Days)	At Risk	Dead	Censored	Percent Mortality (%)	Percent Alive			Control	hsf-1
Control	1	30	0	0	0	100		p-value		0.0037
Control	2	30	0	0	0	100		(log-rank test)		*
Control	3	30	0	1	0	100
Control	4	29	1	0	3.45	96.55
Control	5	28	3	1	13.79	86.21
Control	6	24	3	1	24.57	75.43
Control	7	20	0	0	24.57	75.43
Control	8	20	5	0	43.43	56.57
Control	9	15	0	0	43.43	56.57
Control	10	15	3	0	54.74	45.26
Control	11	12	4	0	69.83	30.17
Control	12	8	1	0	73.6	26.4
Control	13	7	3	0	84.91	15.09
Control	14	4	1	0	88.69	11.31
Control	15	3	1	0	92.46	7.54
Control	16	2	1	0	96.23	3.77
Control	17	1	0	0	96.23	3.77
Control	18	1	0	0	96.23	3.77
Control	19	1	0	0	96.23	3.77
Control	20	1	0	0	96.23	3.77
Control	21	1	1	0	100	0
hsf-1	1	30	0	0	0	100
hsf-1	2	30	0	0	0	100
hsf-1	3	30	0	0	0	100
hsf-1	4	30	0	1	0	100
hsf-1	5	29	1	1	3.45	96.55
hsf-1	6	27	6	0	24.9	75.1
hsf-1	7	21	6	0	46.36	53.64
hsf-1	8	15	6	0	67.82	32.18
hsf-1	9	9	5	0	85.7	14.3
hsf-1	10	4	1	0	89.27	10.73
hsf-1	11	3	1	0	92.85	7.15
hsf-1	12	2	2	0	100	0
Figure 1C	Thrashes per Minute
Individual #	Control	HSF1 Overexpression		MEANS	Control	HSF1 Overexpression
1	48	112			47	79
2	44	120
3	50	100		ST DEV	Control	HSF1 Overexpression
4	48	72			8.73157	16.5869
5	54	80
6	60	76		SEM	Control	HSF1 Overexpression
7	44	62			1.59416	3.02835
8	48	78
9	48	102
10	56	90			Control	HSF1 Overexpression
11	40	100		P-VALUE		4.66178e-10
12	34	65		(t-test)		*
13	45	64
14	35	72
15	42	76
16	44	60
17	35	62
18	30	78
19	42	102
20	40	65
21	52	72
22	44	78
23	56	80
24	46	70
25	40	85
26	50	80
27	72	68
28	60	46
29	48	70
30	44	75
Figure 1D	Lifespan
Condition	Time (Days)	At Risk	Dead	Censored	Percent Mortality (%)	Percent Alive			Control	HSF1 Overespression
Control	1	30	0	0	0	100		p-value		0.0142
Control	2	30	0	0	0	100		(log-rank test)		*
Control	3	30	0	1	0	100
Control	4	29	0	0	0	100
Control	5	29	0	0	0	100
Control	6	29	0	0	0	100
Control	7	29	2	0	6.9	93.1
Control	8	27	1	1	10.34	89.66
Control	9	25	0	0	10.34	89.66
Control	10	25	3	0	21.1	78.9
Control	11	22	0	0	21.1	78.9
Control	12	22	10	0	56.97	43.03
Control	13	12	4	0	71.31	28.69
Control	14	8	0	0	71.31	28.69
Control	15	8	3	0	82.07	17.93
Control	16	5	1	0	85.66	14.34
Control	17	4	0	0	85.66	14.34
Control	18	4	2	0	92.83	7.17
Control	19	2	1	0	96.41	3.59
Control	20	1	0	0	96.41	3.59
Control	21	1	1	0	100	0
HSF1 Overexpression	1	30	0	0	0	100
HSF1 Overexpression	2	30	0	0	0	100
HSF1 Overexpression	3	30	0	0	0	100
HSF1 Overexpression	4	30	0	0	0	100
HSF1 Overexpression	5	30	0	2	0	100
HSF1 Overexpression	6	28	0	0	0	100
HSF1 Overexpression	7	28	1	2	3.57	96.43
HSF1 Overexpression	8	25	0	0	3.57	96.43
HSF1 Overexpression	9	25	1	0	7.43	92.57
HSF1 Overexpression	10	24	1	0	11.29	88.71
HSF1 Overexpression	11	23	0	0	11.29	88.71
HSF1 Overexpression	12	23	2	0	19	81
HSF1 Overexpression	13	21	4	0	34.43	65.57
HSF1 Overexpression	14	17	2	0	42.14	57.86
HSF1 Overexpression	15	15	4	0	57.57	42.43
HSF1 Overexpression	16	11	2	0	65.29	34.71
HSF1 Overexpression	17	9	3	0	76.86	23.14
HSF1 Overexpression	18	6	1	0	80.71	19.29
HSF1 Overexpression	19	5	0	0	80.71	19.29
HSF1 Overexpression	20	5	2	0	88.43	11.57
HSF1 Overexpression	21	3	0	0	88.43	11.57
HSF1 Overexpression	22	3	1	0	92.29	7.71
HSF1 Overexpression	23	2	0	0	92.29	7.71
HSF1 Overexpression	24	2	0	0	92.29	7.71
HSF1 Overexpression	25	2	1	0	96.14	3.86
HSF1 Overexpression	26	1	0	0	96.14	3.86
HSF1 Overexpression	27	1	0	0	96.14	3.86
HSF1 Overexpression	28	1	0	0	96.14	3.86
HSF1 Overexpression	29	1	0	0	96.14	3.86
HSF1 Overexpression	30	1	0	0	96.14	3.86
HSF1 Overexpression	31	1	0	0	96.14	3.86
HSF1 Overexpression	32	1	0	0	96.14	3.86
HSF1 Overexpression	33	1	0	0	96.14	3.86
HSF1 Overexpression	34	1	0	0	96.14	3.86
HSF1 Overexpression	35	1	1	0	100	0

## Sheet: Figure 2
Figure 2A	Thrashes per Minute
Individual #	Control	cct-1	cyn-11	drs-1	hsp-1	hsp-90	ints-4	let-607	mdt-15	pas-4	pyp-1	sgt-1	unc-45
1	66	70	66	78	12	34	66	66	86	58	72	48	12
2	46	20	22	60	14	30	104	36	38	20	150	56	14
3	52	110	128	36	16	40	88	78	100	54	56	54	12
4	56	44	56	120	16	28	60	56	54	30	72	56	28
5	50	72	80	116	16	76	64	26	52	20	90	60	12
6	68	48	66	116	18	28	108	44	40	58	106	64	28
7	32	24	64	78	20	30	90	50	42	38	160	56	10
8	28	40	78	128	20	24	102	66	40	40	192	54	6
9	52	74	124	148	20	36	58	30	36	12	126	34	20
10	50	44	38	76	20	54	128	58	58	30	128	50	22
11	36	46	88	16	22	30	30	50	34	36	80	44	10
12	68	36	90	44	24	20	112	46	30	40	108	52	12
13	66	52	60	68	24	42	26	54	80	62	98	38	16
14	50	56	70	94	28	20	90	28	50	26	166	48	14
15	66	52	60	96	32	38	98	58	42	20	138	42	22
16	68	50	70	102	24	38	116	98	44	22	126	56	28
17	40	52	74	92	26	34	90	30	36	54	146	58	20
18	24	48	60	100	22	82	114	32	70	24	108	50	8
19	60	56	60	112	30	60	64	52	80	36	120	44	12
20	60	50	76	86	14	34	88	54	54	60	130	50	20
21	72	36	68	90	24	32	74	56	24	36	122	26	10
22	108	46	104	74	32	40	98	42	30	52	124	112	8
23	36	96	72	80	16	78	90	64	34	46	138	42	16
24	62	34	48	88	22	30	80	50	42	40	86	38	10
25	46	60	68	68	26	8	104	84	38	40	182	34	6
26	38	54	58	74	18	60	88	44	44	38	122	36	22
27	36	48	66	36	20	46	62	74	50	58	124	40	16
28	24	28	58	54	26	24	134	48	52	30	118	62	6
29	74	52	108	78	28	66	100	88	38	24	122	22	12
30	80	94	70	110	16	34	80	54	46	66	118	44	10
MEANS	Control	cct-1	cyn-11	drs-1	hsp-1	hsp-90	ints-4	let-607	mdt-15	pas-4	pyp-1	sgt-1	unc-45
	54	53	72	84	23	40	87	54	49	39	121	49	15
ST DEV	Control	cct-1	cyn-11	drs-1	hsp-1	hsp-90	ints-4	let-607	mdt-15	pas-4	pyp-1	sgt-1	unc-45
	18.6092	20.3062	22.3828	29.3539	5.01634	18.0721	25.3999	17.9188	17.9547	14.9089	31.3808	15.7546	6.57022
SEM	Control	cct-1	cyn-11	drs-1	hsp-1	hsp-90	ints-4	let-607	mdt-15	pas-4	pyp-1	sgt-1	unc-45
	3.39757	3.70738	4.08652	5.35926	0.747791	3.29951	4.63736	3.27152	3.27807	2.72198	5.72932	2.87638	1.19955
P-VALUE	Control	cct-1	cyn-11	drs-1	hsp-1	hsp-90	ints-4	let-607	mdt-15	pas-4	pyp-1	sgt-1	unc-45
(one-way ANOVA)		1	0.0135716	1e-07	0	0.617471	0	1	1	0.484055	0	1	0
			*	*	*		*				*		*
Figure 2B	Thrashes per Minute
Individual #	Control	dcp-66	eftu-2	prp-9	sftb-1	snr-3	usp-39
1	66	28	42	172	164	68	144
2	46	38	52	50	50	80	192
3	52	28	48	166	166	100	74
4	56	62	70	108	138	72	72
5	50	46	88	162	78	80	88
6	68	32	42	190	166	44	118
7	32	16	136	126	74	58	120
8	28	44	142	162	96	118	84
9	52	44	56	76	174	150	122
10	50	36	120	120	114	126	138
11	36	40	50	170	116	70	70
12	68	22	52	58	84	72	72
13	66	32	44	166	142	84	110
14	50	14	104	168	120	106	120
15	66	42	56	160	164	56	140
16	68	30	90	150	138	64	90
17	40	28	54	80	116	110	122
18	24	20	120	114	150	120	126
19	60	32	56	122	152	58	118
20	60	46	66	144	142	50	78
21	72	24	62	138	106	66	86
22	108	22	94	130	102	90	104
23	36	26	76	102	116	114	126
24	62	44	70	140	114	62	104
25	46	38	106	104	176	86	84
26	38	30	76	112	164	76	132
27	36	30	88	136	122	100	116
28	24	36	76	130	120	82	142
29	74	22	60	132	140	70	34
30	80	32	62	152	132	108	148
MEANS	Control	dcp-66	eftu-2	prp-9	sftb-1	snr-3	usp-39
	54	33	75	131	128	85	109
ST DEV	Control	dcp-66	eftu-2	prp-9	sftb-1	snr-3	usp-39
	18.6092	10.4334	28.0122	34.6821	31.9566	25.5172	31.6911
SEM	Control	dcp-66	eftu-2	prp-9	sftb-1	snr-3	usp-39
	3.39757	1.90486	5.11431	6.33206	5.83445	4.65878	5.78598
P-VALUE	Control	dcp-66	eftu-2	prp-9	sftb-1	snr-3	usp-39
(one-way ANOVA)		0.0181502	0.0007053	0	0	1e-07	0
		*	*	*	*	*	*

## Sheet: Figure 3
Figure 3A	Thrashes per Minute
Individual #	Control	4 nM PB	20 nM PB	100 nM PB		MEANS	Control	4 nM PB	20 nM PB	100 nM PB
1	20	42	50	100			51	50	55	106
2	54	48	40	102
3	68	38	50	102		ST DEV	Control	4nM PB	20nM PB	100nM PB
4	46	58	60	94			11.151	7.54572	8.96199	10.3549
5	44	34	44	98
6	56	54	56	102		SEM	Control	4nM PB	20nM PB	100nM PB
7	54	56	54	112			2.03588	1.37765	1.63623	1.89053
8	46	50	52	98
9	48	60	60	104			Control	4nM PB	20nM PB	100nM PB
10	52	46	58	100		P-VALUE		0.942327	0.290751	0
11	58	60	60	110		(one-way ANOVA)				*
12	64	60	64	112
13	38	30	44	110
14	54	50	46	116
15	26	48	46	106
16	50	48	52	82
17	56	52	54	120
18	44	50	46	104
19	60	54	60	112
20	58	40	56	110
21	58	50	64	112
22	50	60	50	116
23	42	50	66	118
24	48	46	48	130
25	48	44	56	116
26	64	46	50	100
27	42	56	74	94
28	50	54	56	104
29	58	52	68	84
30	74	52	78	98
Figure 3B	Lifespan
Condition	Time (Days)	At Risk	Dead	Censored	Percent Mortality (%)	Percent Alive			Control	100 nM PB
Control	1	30	0	0	0	100		p-value		0.531
Control	2	30	0	0	0	100		(log-rank test)
Control	3	30	0	1	0	100
Control	4	29	1	0	3.45	96.55
Control	5	28	3	1	13.79	86.21
Control	6	24	3	1	24.57	75.43
Control	7	20	0	0	24.57	75.43
Control	8	20	5	0	43.43	56.57
Control	9	15	0	0	43.43	56.57
Control	10	15	3	0	54.74	45.26
Control	11	12	4	0	69.83	30.17
Control	12	8	1	0	73.6	26.4
Control	13	7	3	0	84.91	15.09
Control	14	4	1	0	88.69	11.31
Control	15	3	1	0	92.46	7.54
Control	16	2	1	0	96.23	3.77
Control	17	1	0	0	96.23	3.77
Control	18	1	0	0	96.23	3.77
Control	19	1	0	0	96.23	3.77
Control	20	1	0	0	96.23	3.77
Control	21	1	1	0	100	0
100 nM PB	1	30	0	0	0	100
100 nM PB	2	30	0	2	0	100
100 nM PB	3	28	0	0	0	100
100 nM PB	4	28	1	3	3.57	96.43
100 nM PB	5	24	0	2	3.57	96.43
100 nM PB	6	22	0	1	3.57	96.43
100 nM PB	7	21	2	0	12.76	87.24
100 nM PB	8	19	2	0	21.94	78.06
100 nM PB	9	17	5	0	44.9	55.1
100 nM PB	10	12	4	0	63.27	36.73
100 nM PB	11	8	0	0	63.27	36.73
100 nM PB	12	8	1	0	67.86	32.14
100 nM PB	13	7	2	0	77.04	22.96
100 nM PB	14	5	1	0	81.63	18.37
100 nM PB	15	4	0	0	81.63	18.37
100 nM PB	16	4	3	0	95.41	4.59
100 nM PB	17	1	0	0	95.41	4.59
100 nM PB	18	1	1	0	100	0
Figure 3C	Lifespan
RNAi Condition	Time (Days)	At Risk	Dead	Censored	Percent Mortality (%)	Percent Alive			Control	sftb-1
Control	1	30	0	0	0	100		p-value		0.0008
Control	2	30	0	0	0	100		(log-rank test)		*
Control	3	30	0	1	0	100
Control	4	29	1	0	3.45	96.55
Control	5	28	3	1	13.79	86.21
Control	6	24	3	1	24.57	75.43
Control	7	20	0	0	24.57	75.43
Control	8	20	5	0	43.43	56.57
Control	9	15	0	0	43.43	56.57
Control	10	15	3	0	54.74	45.26
Control	11	12	4	0	69.83	30.17
Control	12	8	1	0	73.6	26.4
Control	13	7	3	0	84.91	15.09
Control	14	4	1	0	88.69	11.31
Control	15	3	1	0	92.46	7.54
Control	16	2	1	0	96.23	3.77
Control	17	1	0	0	96.23	3.77
Control	18	1	0	0	96.23	3.77
Control	19	1	0	0	96.23	3.77
Control	20	1	0	0	96.23	3.77
Control	21	1	1	0	100	0
sftb-1	1	30	0	0	0	100
sftb-1	2	30	1	0	3.33	96.67
sftb-1	3	29	1	1	6.67	93.33
sftb-1	4	27	0	3	6.67	93.33
sftb-1	5	24	0	0	6.67	93.33
sftb-1	6	24	5	0	26.11	73.89
sftb-1	7	19	6	0	49.44	50.56
sftb-1	8	13	3	0	61.11	38.89
sftb-1	9	10	9	0	96.11	3.89
sftb-1	10	1	1	0	100	0

## Sheet: Figure 4
Figure 4A	Thrashes per Minute
Individual #	Control	0.4 μM GGA	2 μM GGA	10 μM GGA		MEANS	Control	0.4 μM GGA	2 μM GGA	10 μM GGA
1	20	52	72	128			51	53.2	65.1333	121.067
2	54	54	72	132
3	68	40	50	106		ST DEV	Control	0.4 μM GGA	2 μM GGA	10 μM GGA
4	46	42	44	120			11.151	9.53541	16.3554	11.893
5	44	66	74	110
6	56	54	96	116		SEM	Control	0.4 μM GGA	2 μM GGA	10 μM GGA
7	54	50	78	118			2.03588	1.74092	2.98607	2.17136
8	46	68	68	112
9	48	38	38	108
10	52	44	32	134		P-VALUE	Control	0.4 μM GGA	2 μM GGA	10 μM GGA
11	58	46	74	120		(one-way ANOVA)		0.903729	0.0001511	0
12	64	52	82	124					*	*
13	38	52	52	136
14	54	54	60	130
15	26	42	50	124
16	50	52	66	102
17	56	56	70	118
18	44	46	60	110
19	60	44	74	102
20	58	66	62	130
21	58	80	80	124
22	50	56	66	158
23	42	52	82	118
24	48	64	84	112
25	48	68	92	124
26	64	48	54	138
27	42	50	48	118
28	50	58	82	124
29	58	52	46	124
30	74	50	46	112
Figure 4B	Lifespan
Condition	Time (Days)	At Risk	Dead	Censored	Percent Mortality (%)	Percent Alive			Control	10 μM GGA
Control	1	30	0	0	0	100		p-value		0.0032
Control	2	30	0	0	0	100		(log-rank test)		*
Control	3	30	0	1	0	100
Control	4	29	1	0	3.45	96.55
Control	5	28	3	1	13.79	86.21
Control	6	24	3	1	24.57	75.43
Control	7	20	0	0	24.57	75.43
Control	8	20	5	0	43.43	56.57
Control	9	15	0	0	43.43	56.57
Control	10	15	3	0	54.74	45.26
Control	11	12	4	0	69.83	30.17
Control	12	8	1	0	73.6	26.4
Control	13	7	3	0	84.91	15.09
Control	14	4	1	0	88.69	11.31
Control	15	3	1	0	92.46	7.54
Control	16	2	1	0	96.23	3.77
Control	17	1	0	0	96.23	3.77
Control	18	1	0	0	96.23	3.77
Control	19	1	0	0	96.23	3.77
Control	20	1	0	0	96.23	3.77
Control	21	1	1	0	100	0
10 μM GGA	1	30	0	0	0	100
10 μM GGA	2	30	0	0	0	100
10 μM GGA	3	30	0	1	0	100
10 μM GGA	4	29	0	2	0	100
10 μM GGA	5	27	1	3	3.7	96.3
10 μM GGA	6	23	1	0	7.89	92.11
10 μM GGA	7	22	2	3	16.26	83.74
10 μM GGA	8	17	0	0	16.26	83.74
10 μM GGA	9	17	2	0	26.12	73.88
10 μM GGA	10	15	0	0	26.12	73.88
10 μM GGA	11	15	2	0	35.97	64.03
10 μM GGA	12	13	1	0	40.89	59.11
10 μM GGA	13	12	1	0	45.82	54.18
10 μM GGA	14	11	0	0	45.82	54.18
10 μM GGA	15	11	1	0	50.74	49.26
10 μM GGA	16	10	5	0	75.37	24.63
10 μM GGA	17	5	2	0	85.22	14.78
10 μM GGA	18	3	0	0	85.22	14.78
10 μM GGA	19	3	0	0	85.22	14.78
10 μM GGA	20	3	1	0	90.15	9.85
10 μM GGA	21	2	0	0	90.15	9.85
10 μM GGA	22	2	2	0	100	0
Figure 4C	Thrashes per Minute
Individual #	Control	4 nM AC	20 nM AC	100 nM AC		MEANS	Control	4 nM AC	20 nM AC	100 nM AC
1	20	40	58	134			51	52.8667	54.8667	120.533
2	54	52	54	126
3	68	66	38	136		ST DEV	Control	4 nM AC	20 nM AC	100 nM AC
4	46	62	52	112			11.151	9.43483	11.407	17.4588
5	44	52	52	108
6	56	52	40	118		SEM	Control	4 nM AC	20 nM AC	100 nM AC
7	54	38	66	130			2.03588	1.72256	2.08262	3.18752
8	46	40	38	120
9	48	50	58	116		P-VALUE	Control	4 nM AC	20 nM AC	100 nM AC
10	52	54	52	116		(one-way ANOVA)		0.941417	0.642961	0
11	58	54	66	114						*
12	64	48	54	120
13	38	68	38	140
14	54	36	46	116
15	26	42	44	130
16	50	54	82	102
17	56	58	70	108
18	44	52	40	112
19	60	46	60	108
20	58	76	50	130
21	58	56	68	144
22	50	46	54	136
23	42	50	70	96
24	48	52	60	118
25	48	48	64	96
26	64	54	54	130
27	42	52	54	68
28	50	66	44	146
29	58	68	48	134
30	74	54	72	152
Figure 4D	Lifespan
Condition	Time (Days)	At Risk	Dead	Censored	Percent Mortality (%)	Percent Alive			Control	100 nM AC
Control	1	30	0	0	0	100		p-value		0.0278
Control	2	30	0	0	0	100		(log-rank test)		*
Control	3	30	0	1	0	100
Control	4	29	1	0	3.45	96.55
Control	5	28	3	1	13.79	86.21
Control	6	24	3	1	24.57	75.43
Control	7	20	0	0	24.57	75.43
Control	8	20	5	0	43.43	56.57
Control	9	15	0	0	43.43	56.57
Control	10	15	3	0	54.74	45.26
Control	11	12	4	0	69.83	30.17
Control	12	8	1	0	73.6	26.4
Control	13	7	3	0	84.91	15.09
Control	14	4	1	0	88.69	11.31
Control	15	3	1	0	92.46	7.54
Control	16	2	1	0	96.23	3.77
Control	17	1	0	0	96.23	3.77
Control	18	1	0	0	96.23	3.77
Control	19	1	0	0	96.23	3.77
Control	20	1	0	0	96.23	3.77
Control	21	1	1	0	100	0
100 nM AC	1	30	0	0	0	100
100 nM AC	2	30	0	0	0	100
100 nM AC	3	30	0	0	0	100
100 nM AC	4	30	0	0	0	100
100 nM AC	5	30	0	4	0	100
100 nM AC	6	26	1	0	3.85	96.15
100 nM AC	7	25	2	0	11.54	88.46
100 nM AC	8	23	0	0	11.54	88.46
100 nM AC	9	23	5	0	30.77	69.23
100 nM AC	10	18	1	0	34.62	65.38
100 nM AC	11	17	2	0	42.31	57.69
100 nM AC	12	15	2	0	50	50
100 nM AC	13	13	4	0	65.38	34.62
100 nM AC	14	9	2	0	73.08	26.92
100 nM AC	15	7	2	0	80.77	19.23
100 nM AC	16	5	1	0	84.62	15.38
100 nM AC	17	4	0	0	84.62	15.38
100 nM AC	18	4	2	0	92.31	7.69
100 nM AC	19	2	0	0	92.31	7.69
100 nM AC	20	2	0	0	92.31	7.69
100 nM AC	21	2	0	0	92.31	7.69
100 nM AC	22	2	2	0	100	0
Figure 4E	Thrashes per Minute
	Control			10 uM GGA			100nM AC					Control			10 uM GGA			100nM AC
Individual #	Control	hsf-1	daf-16	Control	hsf-1	daf-16	Control	hsf-1	daf-16		MEANS	Control	hsf-1	daf-16	Control	hsf-1	daf-16	Control	hsf-1	daf-16
1	94	14	34	120	14	138	110	8	110			52	21	53	119	21	120	111	23	105
2	60	20	46	112	20	114	130	14	138
3	50	10	78	126	10	132	112	6	100		ST DEV	Control	hsf-1	daf-16	Control	hsf-1	daf-16	Control	hsf-1	daf-16
4	50	14	56	176	14	92	102	28	60			23.9927	11.6107	19.0588	23.1433	13.6592	21.8189	22.6433	15.5978	25.4862
5	24	34	36	132	34	124	118	30	100
6	60	16	86	146	16	138	110	12	134		SEM	Control	hsf-1	daf-16	Control	hsf-1	daf-16	Control	hsf-1	daf-16
7	34	34	58	118	34	130	124	34	108			4.38045	2.11982	3.47964	4.22537	2.49382	3.98357	4.13407	2.84776	4.65312
8	30	28	26	78	28	144	88	28	84
9	42	16	54	68	16	106	134	10	104
10	28	12	52	128	12	118	110	12	82		P-VALUE	Control	hsf-1	daf-16	Control	hsf-1	daf-16	Control	hsf-1	daf-16
11	26	56	38	98	16	130	82	46	156		(two-way ANOVA)		4e-07	1		0	0.999999		0	0.965834
12	52	40	42	80	64	106	102	4	80				*			*			*
13	28	10	54	120	4	134	144	42	162
14	74	4	50	134	22	110	62	16	134
15	44	20	78	138	24	132	126	22	104
16	50	26	52	122	20	104	110	18	82
17	30	14	46	128	14	126	124	40	68
18	64	12	30	124	12	142	136	62	72
19	82	28	50	120	28	124	110	38	90
20	50	40	46	104	56	110	100	18	110
21	66	20	16	130	14	128	118	6	100
22	52	28	46	112	20	184	72	40	116
23	46	28	56	156	26	124	114	16	86
24	16	14	78	138	10	96	92	18	110
25	54	8	52	136	8	80	76	12	68
26	50	16	106	98	10	102	160	8	110
27	90	16	50	104	16	110	110	14	130
28	128	26	36	86	42	120	132	4	128
29	46	8	60	122	10	70	136	16	100
30	32	14	76	110	26	140	80	54	118

## Sheet: Figure 5
Figure 5B	# of Motor Cord Breaks
	Day 1		Day 6				Day 1		Day 6
Individual #	Control	10 μM GGA	Control	10 μM GGA		MEANS	Control	10 μM GGA	Control	10 μM GGA
1	0	2	1	3			1.1	0.957143	2.71429	1.24286
2	1	2	3	1
3	1	0	2	0		ST DEV	Control	10 μM GGA	Control	10 μM GGA
4	2	1	3	2			0.934833	0.825516	1.37412	1.06914
5	1	1	4	2
6	2	0	2	0		SEM	Control	10 μM GGA	Control	10 μM GGA
7	1	2	3	3			0.111734	0.0940763	0.164238	0.127787
8	2	2	4	0
9	1	0	3	0		P-VALUE	Control	10 μM GGA	Control	10 μM GGA
10	1	2	5	1		(two-way ANOVA)		0.823609		0
11	0	1	0	1						*
12	1	2	2	0
13	1	0	3	0
14	0	2	5	3
15	1	0	1	1
16	1	0	3	1
17	0	0	2	4
18	2	1	2	1
19	0	1	3	1
20	3	1	4	2
21	0	1	4	2
22	1	1	2	3
23	1	1	5	2
24	0	0	0	0
25	2	2	1	1
26	3	1	3	1
27	0	0	3	1
28	1	1	2	2
29	2	3	4	0
30	1	1	3	2
31	2	1	2	1
32	2	2	2	0
33	1	1	4	0
34	3	0	3	1
35	3	1	3	1
36	1	1	1	0
37	0	1	4	0
38	0	2	0	2
39	1	1	6	2
40	0	1	2	2
41	0	0	3	2
42	1	3	4	3
43	1	1	2	0
44	2	0	1	1
45	2	3	3	1
46	0	0	2	2
47	1	1	2	1
48	0	1	2	3
49	0	0	1	0
50	2	0	5	0
51	2	1	2	1
52	1	1	1	3
53	1	1	6	1
54	3	1	4	2
55	1	0	3	0
56	2	0	2	1
57	0	1	2	0
58	0	1	3	0
59	1	1	4	4
60	1	1	3	1
61	0	0	0	2
62	2	0	4	1
63	1	0	2	0
64	2	2	1	1
65	0	2	3	1
66	0	1	3	2
67	3	0	2	2
68	1	2	5	1
69	2	1	3	2
70	0	0	3	0
71		0
72		2
73		0
74		1
75		0
76		2
77		1

## Sheet: Sup. Figure 1
Figure S1A	Thrashes per Minute
Individual #	Control RNAi	hsf-1 RNAi	sftb-1 RNAi		MEANS	Control RNAi	hsf-1 RNAi	sftb-1 RNAi
1	160	230	180			204	210	206
2	204	212	184
3	168	180	232		ST DEV	Control RNAi	hsf-1 RNAi	sftb-1 RNAi
4	222	216	154			24.2443	17.0959	20.5134
5	160	216	222
6	230	160	206		SEM	Control RNAi	hsf-1 RNAi	sftb-1 RNAi
7	224	190	202			4.42639	3.12128	3.74522
8	208	176	182
9	208	218	216
10	166	210	218		P-VALUE	Control RNAi	hsf-1 RNAi	sftb-1 RNAi
11	236	212	236		(t-test)		0.48432	0.935769
12	160	224	196
13	186	196	230
14	198	220	196
15	196	236	208
16	214	202	160
17	230	226	220
18	204	212	230
19	198	222	216
20	212	208	214
21	168	224	190
22	238	220	180
23	214	230	204
24	226	214	214
25	236	220	198
26	212	206	218
27	194	188	226
28	210	212	212
29	226	206	204
30	204	212	220
Figure S1B	Lifespan
RNAi Condition	Time (Days)	At Risk	Dead	Censored	Percent Mortality (%)	Percent Alive			Control	hsf-1	sftb-1
Control	1	30	0	0	0	100		p-value		5.1e-07	6.1e-06
Control	2	30	0	1	0	100		(log-rank test)		*	*
Control	3	29	0	1	0	100
Control	4	28	0	0	0	100
Control	5	28	0	0	0	100
Control	6	28	0	0	0	100
Control	7	28	0	1	0	100
Control	8	27	0	0	0	100
Control	9	27	0	0	0	100
Control	10	27	0	1	0	100
Control	11	26	0	0	0	100
Control	12	26	0	1	0	100
Control	13	25	0	1	0	100
Control	14	24	0	0	0	100
Control	15	24	1	0	0.0417	95.83
Control	16	23	1	0	0.0833	91.67
Control	17	22	0	0	0.0833	91.67
Control	18	22	0	0	0.0833	91.67
Control	19	22	2	0	0.1667	83.33
Control	20	20	3	0	0.2917	70.83
Control	21	17	4	0	0.4583	54.17
Control	22	13	0	0	0.4583	54.17
Control	23	13	4	0	0.625	37.5
Control	24	9	0	0	0.625	37.5
Control	25	9	4	0	0.7917	20.83
Control	26	5	4	0	0.9583	4.17
Control	27	1	0	0	0.9583	4.17
Control	28	1	1	0	1	0
hsf-1	1	30	0	0	0	100
hsf-1	2	30	0	1	0	100
hsf-1	3	29	0	1	0	100
hsf-1	4	28	0	0	0	100
hsf-1	5	28	2	2	0.0714	92.86
hsf-1	6	24	0	0	0.0714	92.86
hsf-1	7	24	0	0	0.0714	92.86
hsf-1	8	24	0	1	0.0714	92.86
hsf-1	9	23	0	1	0.0714	92.86
hsf-1	10	22	4	1	0.2403	75.97
hsf-1	11	17	6	0	0.5084	49.16
hsf-1	12	11	6	0	0.7765	22.35
hsf-1	13	5	1	0	0.8212	17.88
hsf-1	14	4	2	0	0.9106	8.94
hsf-1	15	2	0	0	0.9106	8.94
hsf-1	16	2	2	0	1	0
sftb-1	1	30	0	0	0	100
sftb-1	2	30	0	0	0	100
sftb-1	3	30	0	0	0	100
sftb-1	4	30	0	0	0	100
sftb-1	5	30	0	0	0	100
sftb-1	6	30	0	0	0	100
sftb-1	7	30	0	0	0	100
sftb-1	8	30	0	1	0	100
sftb-1	9	29	0	0	0	100
sftb-1	10	29	3	0	0.1034	89.66
sftb-1	11	26	2	0	0.1724	82.76
sftb-1	12	24	0	0	0.1724	82.76
sftb-1	13	24	5	0	0.3448	65.52
sftb-1	14	19	4	1	0.4828	51.72
sftb-1	15	14	2	0	0.5567	44.33
sftb-1	16	12	5	0	0.7414	25.86
sftb-1	17	7	3	0	0.8522	14.78
sftb-1	18	4	0	0	0.8522	14.78
sftb-1	19	4	2	0	0.9261	7.39
sftb-1	20	2	0	0	0.9261	7.39
sftb-1	21	2	0	0	0.9261	7.39
sftb-1	22	2	1	0	0.9631	3.69
sftb-1	23	1	0	0	0.9631	3.69
sftb-1	24	1	0	0	0.9631	3.69
sftb-1	25	1	0	0	0.9631	3.69
sftb-1	26	1	1	0	1	0
Figure S1C
Individual #	Control	Roller		MEANS	Control	Roller
1	48	22			47	38
2	44	30
3	50	32		ST DEV	Control	Roller
4	48	70			8.73157	12.1795
5	54	32
6	60	40		SEM	Control	Roller
7	44	42			1.59416	2.22366
8	48	40
9	48	28
10	56	30		P-VALUE	Control	Roller
11	40	30		(t-test)		0.00629658
12	34	32				*
13	45	34
14	35	58
15	42	30
16	44	50
17	35	46
18	30	54
19	42	26
20	40	28
21	52	38
22	44	36
23	56	44
24	46	28
25	40	38
26	50	30
27	72	32
28	60	22
29	48	68
30	44	42
Figure S1D
Individual #	Control	Roller	HSF1 Overexpression		MEANS	Control	Roller	HSF1 Overexpression
1	196	162	200			201	172	222
2	204	186	222
3	192	216	228		ST DEV	Control	Roller	HSF1 Overexpression
4	180	196	234			17.1633	26.7968	17.3436
5	224	178	240
6	222	200	232		SEM	Control	Roller	HSF1 Overexpression
7	240	180	228			3.13358	4.89241	3.16649
8	204	178	234
9	198	140	212
10	188	154	226		P-VALUE	Control	Roller	HSF1 Overexpression
11	195	138	195		(one-way ANOVA)		1.7e-06	0.0005052
12	200	174	210				*	*
13	182	176	230
14	180	186	225
15	200	196	235
16	210	200	232
17	208	212	228
18	204	184	220
19	193	94	215
20	170	160	232
21	220	206	246
22	210	148	230
23	200	178	210
24	230	146	234
25	170	132	228
26	196	152	240
27	206	168	168
28	194	186	198
29	190	180	196
30	230	154	244

## Sheet: Sup. Figure 2
Figure S1A	Thrashes per Minute
Individual #	Control	100 nM PB		MEANS	Control	100 nM PB
1	178	202			201	225
2	198	240
3	196	234		ST DEV	Control	100 nM PB
4	154	248			18.4398	12.5257
5	180	226
6	198	238		SEM	Control	100 nM PB
7	212	220			3.36664	2.28686
8	206	200
9	200	238
10	194	232		P-VALUE	Control	100 nM PB
11	164	204		(t-test)		3.74924e-06
12	174	222				*
13	188	228
14	194	236
15	218	214
16	212	220
17	204	218
18	216	214
19	196	234
20	232	228
21	190	220
22	206	224
23	206	240
24	232	216
25	212	234
26	202	208
27	218	236
28	216	238
29	228	212
30	200	224
Figure S2B	Lifepan
Condition	Time (Days)	At Risk	Dead	Censored	Percent Mortality (%)	Percent Alive			Control	100 nM PB
Control	1	60	0	0	0	100		p-value		0.848
Control	2	60	0	0	0	100		(log-rank test)
Control	3	60	0	1	0	100
Control	4	59	0	0	0	100
Control	5	59	0	6	0	100
Control	6	53	0	0	0	100
Control	7	53	0	3	0	100
Control	8	50	3	0	6	94
Control	9	47	0	0	6	94
Control	10	47	0	0	6	94
Control	11	47	0	0	6	94
Control	12	47	0	0	6	94
Control	13	47	0	0	6	94
Control	14	47	0	2	6	94
Control	15	45	4	0	14.36	85.64
Control	16	41	5	3	24.8	75.2
Control	17	33	6	0	38.47	61.53
Control	18	27	9	0	58.98	41.02
Control	19	18	7	0	74.93	25.07
Control	20	11	1	0	77.21	22.79
Control	21	10	2	0	81.77	18.23
Control	22	8	3	0	88.61	11.39
Control	23	5	2	0	93.16	6.84
Control	24	3	0	0	93.16	6.84
Control	25	3	0	0	93.16	6.84
Control	26	3	1	0	95.44	4.56
Control	27	2	1	0	97.72	2.28
Control	28	1	0	0	97.72	2.28
Control	29	1	1	0	100	0
100 nM PB	1	30	0	0	0	100
100 nM PB	2	30	0	0	0	100
100 nM PB	3	30	0	0	0	100
100 nM PB	4	30	0	0	0	100
100 nM PB	5	30	1	0	3.33	96.67
100 nM PB	6	29	1	0	6.67	93.33
100 nM PB	7	28	1	0	10	90
100 nM PB	8	27	0	1	10	90
100 nM PB	9	26	0	0	10	90
100 nM PB	10	26	0	3	10	90
100 nM PB	11	23	0	0	10	90
100 nM PB	12	23	1	0	13.91	86.09
100 nM PB	13	22	0	1	13.91	86.09
100 nM PB	14	21	3	0	26.21	73.79
100 nM PB	15	18	0	0	26.21	73.79
100 nM PB	16	18	2	0	34.41	65.59
100 nM PB	17	16	2	0	42.61	57.39
100 nM PB	18	14	5	0	63.11	36.89
100 nM PB	19	9	1	0	67.2	32.8
100 nM PB	20	8	0	0	67.2	32.8
100 nM PB	21	8	0	0	67.2	32.8
100 nM PB	22	8	1	0	71.3	28.7
100 nM PB	23	7	3	0	83.6	16.4
100 nM PB	24	4	0	0	83.6	16.4
100 nM PB	25	4	2	0	91.8	8.2
100 nM PB	26	2	1	0	95.9	4.1
100 nM PB	27	1	0	0	95.9	4.1
100 nM PB	28	1	1	0	100	0

## Sheet: Sup. Figure 3
Figure S3A	Thrashes per Minute
Individual #	Control	10 μM GGA		MEANS	Control	10 μM GGA
1	150	156			174	188
2	152	160
3	154	170		ST DEV	Control	10 μM GGA
4	156	170			15.2493	16.9137
5	158	172
6	160	174		SEM	Control	10 μM GGA
7	162	174			1.96868	2.18355
8	162	176
9	168	178		P-VALUE	Control	10 μM GGA
10	168	180		(t-test)		3.5393e-10
11	170	182				*
12	170	184
13	170	184
14	170	184
15	174	186
16	176	186
17	178	186
18	180	192
19	182	196
20	190	200
21	150	156
22	152	160
23	154	170
24	156	170
25	158	172
26	160	174
27	162	174
28	162	176
29	168	178
30	168	180
31	170	182
32	170	184
33	170	184
34	170	184
35	174	186
36	176	186
37	178	186
38	180	192
39	182	196
40	190	200
41	186	230
42	202	224
43	204	208
44	174	204
45	162	200
46	172	208
47	162	220
48	182	212
49	190	178
50	166	208
51	188	196
52	210	194
53	202	208
54	200	192
55	190	168
56	212	188
57	184	196
58	190	210
59	184	212
60	180	220
Figure S3B	Lifespan
Condition	Time (Days)	At Risk	Dead	Censored	Percent Mortality (%)	Percent Alive			Control	10 μM GGA
Control	1	60	0	0	0	100		p-value		0.1705
Control	2	60	0	0	0	100		(log-rank test)
Control	3	60	0	1	0	100
Control	4	59	0	0	0	100
Control	5	59	0	6	0	100
Control	6	53	0	0	0	100
Control	7	53	0	3	0	100
Control	8	50	3	0	6	94
Control	9	47	0	0	6	94
Control	10	47	0	0	6	94
Control	11	47	0	0	6	94
Control	12	47	0	0	6	94
Control	13	47	0	0	6	94
Control	14	47	0	2	6	94
Control	15	45	4	0	14.36	85.64
Control	16	41	5	3	24.8	75.2
Control	17	33	6	0	38.47	61.53
Control	18	27	9	0	58.98	41.02
Control	19	18	7	0	74.93	25.07
Control	20	11	1	0	77.21	22.79
Control	21	10	2	0	81.77	18.23
Control	22	8	3	0	88.61	11.39
Control	23	5	2	0	93.16	6.84
Control	24	3	0	0	93.16	6.84
Control	25	3	0	0	93.16	6.84
Control	26	3	1	0	95.44	4.56
Control	27	2	1	0	97.72	2.28
Control	28	1	0	0	97.72	2.28
Control	29	1	1	0	100	0
10 μM GGA	1	30	0	0	0	100
10 μM GGA	2	30	0	0	0	100
10 μM GGA	3	30	0	0	0	100
10 μM GGA	4	30	0	0	0	100
10 μM GGA	5	30	0	1	0	100
10 μM GGA	6	29	0	0	0	100
10 μM GGA	7	29	0	1	0	100
10 μM GGA	8	28	1	0	3.57	96.43
10 μM GGA	9	27	1	0	7.14	92.86
10 μM GGA	10	26	0	0	7.14	92.86
10 μM GGA	11	26	0	1	7.14	92.86
10 μM GGA	12	25	0	0	7.14	92.86
10 μM GGA	13	25	1	0	10.86	89.14
10 μM GGA	14	24	0	6	10.86	89.14
10 μM GGA	15	18	0	0	10.86	89.14
10 μM GGA	16	18	1	0	15.81	84.19
10 μM GGA	17	17	1	0	20.76	79.24
10 μM GGA	18	16	3	0	35.62	64.38
10 μM GGA	19	13	1	1	40.57	59.43
10 μM GGA	20	11	3	0	56.78	43.22
10 μM GGA	21	8	2	0	67.58	32.42
10 μM GGA	22	6	2	0	78.39	21.61
10 μM GGA	23	4	1	0	83.79	16.21
10 μM GGA	24	3	0	0	83.79	16.21
10 μM GGA	25	3	0	0	83.79	16.21
10 μM GGA	26	3	2	0	94.6	5.4
10 μM GGA	27	1	1	0	100	0
Figure S3C	Thrashes per Minute
Individual #	Control	100 nM AC		MEANS	Control	100 nM AC
1	178	204			201	225
2	198	228
3	196	234		ST DEV	Control	100 nM AC
4	154	242			18.4398	12.3995
5	180	210
6	198	202		SEM	Control	100 nM AC
7	212	206			3.36664	2.26383
8	206	230
9	200	224		P-VALUE	Control	100 nM AC
10	194	214		(t-test)		9.06664e-06
11	164	234				*
12	174	248
13	188	238
14	194	220
15	218	220
16	212	224
17	204	216
18	216	218
19	196	226
20	232	232
21	190	226
22	206	218
23	206	230
24	232	238
25	212	234
26	202	232
27	218	226
28	216	222
29	228	200
30	200	244
Figure S3D	Lifespan
Condition	Time (Days)	At Risk	Dead	Censored	Percent Mortality (%)	Percent Alive			Control	100 nM AC
Control	1	60	0	0	0	100		p-value		0.1705
Control	2	60	0	0	0	100		(log-rank test)
Control	3	60	0	1	0	100
Control	4	59	0	0	0	100
Control	5	59	0	6	0	100
Control	6	53	0	0	0	100
Control	7	53	0	3	0	100
Control	8	50	3	0	6	94
Control	9	47	0	0	6	94
Control	10	47	0	0	6	94
Control	11	47	0	0	6	94
Control	12	47	0	0	6	94
Control	13	47	0	0	6	94
Control	14	47	0	2	6	94
Control	15	45	4	0	14.36	85.64
Control	16	41	5	3	24.8	75.2
Control	17	33	6	0	38.47	61.53
Control	18	27	9	0	58.98	41.02
Control	19	18	7	0	74.93	25.07
Control	20	11	1	0	77.21	22.79
Control	21	10	2	0	81.77	18.23
Control	22	8	3	0	88.61	11.39
Control	23	5	2	0	93.16	6.84
Control	24	3	0	0	93.16	6.84
Control	25	3	0	0	93.16	6.84
Control	26	3	1	0	95.44	4.56
Control	27	2	1	0	97.72	2.28
Control	28	1	0	0	97.72	2.28
Control	29	1	1	0	100	0
100 nM AC	1	30	0	0	0	100
100 nM AC	2	30	0	0	0	100
100 nM AC	3	30	0	0	0	100
100 nM AC	4	30	0	0	0	100
100 nM AC	5	30	0	1	0	100
100 nM AC	6	29	0	0	0	100
100 nM AC	7	29	1	0	3.45	96.55
100 nM AC	8	28	0	0	3.45	96.55
100 nM AC	9	28	1	0	6.9	93.1
100 nM AC	10	27	1	0	10.34	89.66
100 nM AC	11	26	1	0	13.79	86.21
100 nM AC	12	25	0	0	13.79	86.21
100 nM AC	13	25	2	0	20.69	79.31
100 nM AC	14	23	2	1	27.59	72.41
100 nM AC	15	20	0	0	27.59	72.41
100 nM AC	16	20	3	0	38.45	61.55
100 nM AC	17	17	1	0	42.07	57.93
100 nM AC	18	16	0	0	42.07	57.93
100 nM AC	19	16	2	0	49.31	50.69
100 nM AC	20	14	1	0	52.93	47.07
100 nM AC	21	13	3	0	63.79	36.21
100 nM AC	22	10	0	0	63.79	36.21
100 nM AC	23	10	3	1	74.66	25.34
100 nM AC	24	6	0	0	74.66	25.34
100 nM AC	25	6	0	0	74.66	25.34
100 nM AC	26	6	1	0	78.88	21.12
100 nM AC	27	5	0	0	78.88	21.12
100 nM AC	28	5	1	0	83.1	16.9
100 nM AC	29	4	3	0	95.78	4.22
100 nM AC	30	1	0	0	95.78	4.22
100 nM AC	31	1	1	0	100	0

## Sheet: Sup. Figure 4
Figure S4A	Thrashes per Minute
	Control		hsf-1 RNAi				Control		hsf-1 RNAi
Individual #	RNAi Sensitized	Non-sensitized	RNAi Sensitized	Non-sensitized		MEANS	RNAi Sensitized	Non-sensitized	RNAi Sensitized	Non-sensitized
1	36	32	16	44			44	43	20	41
2	54	28	28	38
3	58	54	16	54		ST DEV	RNAi Sensitized	Non-sensitized	RNAi Sensitized	Non-sensitized
4	44	48	40	34			15.1383	14.1273	9.03633	12.3214
5	64	16	14	34
6	20	60	12	26		SEM	RNAi Sensitized	Non-sensitized	RNAi Sensitized	Non-sensitized
7	34	42	14	56			2.76386	2.57929	1.6498	2.24956
8	68	50	16	36
9	50	34	24	56			Control:RNAi Sensitized - hsf-1 RNAi:RNAi Sensitized
10	24	52	16	34		P-VALUE		0
11	46	44	14	28		(two-way ANOVA)		*
12	52	56	18	50
13	28	46	20	38			Control:Non-sensitized - hsf-1 RNAi:Non-sensitized
14	24	36	16	70				0.937335
15	66	20	50	44
16	44	62	8	50
17	74	44	20	30
18	48	24	18	40
19	24	56	24	40
20	36	74	22	48
21	36	26	20	18
22	54	42	12	32
23	74	34	18	64
24	52	50	20	34
25	34	38	30	38
26	38	26	8	60
27	32	52	34	44
28	42	34	22	20
29	30	64	14	40
30	42	54	16	40
Figure S4B	Thrashes per Minute
	Control		10 μM GGA				Control		10 μM GGA
Individual #	Tau(P301S)	Tau(V337M)	Tau(P301S)	Tau(V337M)		MEANS	Tau(P301S)	Tau(V337M)	Tau(P301S)	Tau(V337M)
1	58	214	128	220			51	183	119	228
2	48	216	124	230
3	42	182	92	202		ST DEV	Tau(P301S)	Tau(V337M)	Tau(P301S)	Tau(V337M)
4	34	184	104	240			13.6506	25.0829	16.8046	11.4679
5	36	186	130	218
6	38	166	128	224		SEM	Tau(P301S)	Tau(V337M)	Tau(P301S)	Tau(V337M)
7	74	138	94	236			2.49226	4.5795	3.06809	2.09374
8	44	204	102	244
9	54	204	110	246			Control:TauP301S - GGA:TauP301S
10	48	160	138	204		P-VALUE		0
11	40	220	110	242		(two-way ANOVA)		*
12	54	176	128	224
13	48	184	138	240			Control:TauV337M - GGA:TauV337M
14	42	196	136	230				0
15	46	174	120	232				*
16	62	162	114	216
17	86	150	114	224
18	48	162	106	208
19	82	180	116	222
20	48	194	120	234
21	52	206	74	222
22	44	176	124	232
23	64	110	132	230
24	36	206	160	228
25	56	214	140	242
26	56	208	110	222
27	50	162	114	230
28	66	188	120	244
29	38	192	128	228
30	28	172	120	234
Figure S4C	# of Motor Cord Breaks
	Day 1		Day 6				Day 1		Day 6
Individual #	Control	10 μM GGA	Control	10 μM GGA		MEANS	Control	10 μM GGA	Control	10 μM GGA
1	1	0	0	0			0.385714	0.342857	0.528571	0.3
2	0	0	1	0
3	0	0	0	0		ST DEV	Control	10 μM GGA	Control	10 μM GGA
4	0	1	1	0			0.518997	0.535297	0.630652	0.547723
5	1	1	0	0
6	0	1	1	1		SEM	Control	10 μM GGA	Control	10 μM GGA
7	0	1	0	0			0.062032	0.0639802	0.0753774	0.0654654
8	0	0	2	0
9	1	0	0	0		P-VALUE	Control:Day1 - 10 μM GGA:Day1		Control:Day6 - 10 μM GGA:Day6
10	1	0	0	0		(two-way ANOVA)		0.969024		0.0765232
11	1	0	0	0
12	1	1	0	1
13	0	0	0	0
14	0	0	1	0
15	0	1	1	0
16	0	0	0	0
17	0	0	1	1
18	0	0	1	0
19	0	0	1	1
20	2	1	1	0
21	1	0	1	0
22	0	0	0	0
23	0	0	0	2
24	1	1	1	0
25	1	0	2	0
26	0	0	1	0
27	0	1	1	1
28	1	1	0	0
29	0	0	0	1
30	1	0	1	0
31	0	0	0	0
32	1	0	2	0
33	1	0	1	0
34	1	0	0	0
35	0	0	0	2
36	0	1	0	0
37	0	1	1	0
38	0	2	0	0
39	1	0	0	0
40	0	0	0	0
41	1	1	0	1
42	0	0	1	1
43	0	0	1	0
44	0	1	2	0
45	1	0	2	0
46	1	1	0	0
47	0	0	0	0
48	0	1	0	1
49	0	0	1	0
50	0	0	0	1
51	0	0	0	0
52	0	1	1	1
53	1	0	0	0
54	0	0	0	0
55	0	1	1	0
56	0	0	0	2
57	1	0	0	0
58	1	1	0	0
59	0	0	1	0
60	1	0	1	0
61	1	0	0	0
62	1	0	1	0
63	1	0	0	0
64	0	0	0	0
65	0	1	0	0
66	0	0	1	1
67	0	0	1	1
68	0	2	0	1
69	0	0	1	0
70	0	0	0	1
